# Supplementary material for: Real-World Phenotypic Profiles and Longitudinal Lung Function Outcomes in Severe Asthma Treated with Biologic Therapies
Source: J Pers Med. 2026 Jul 3;16(7):362. doi: 10.3390/jpm16070362 (PMC13412653; doi:10.3390/jpm16070362)
Supplement: Supplementary file 1 [file jpm-16-00362-s001.zip]

Archive with 2 entries (2 files):
- Supplementary File S1. Strobe Checklist.pdf
- Supplementary Tables.pdf
